# Supplementary material for: Simplified plasmid cloning with a universal MCS design and bacterial in vivo assembly
Source: BMC Biotechnol. 2021 Mar 15;21:24. doi: 10.1186/s12896-021-00679-6 (PMC7962268; doi:10.1186/s12896-021-00679-6)
Supplement: Supplementary file 10 — Additional file 10. Supplementary data file. Raw data points as used for Figs. 4, 5, 6, 7, 8, S1, S3. [file 12896_2021_679_MOESM10_ESM.xlsx]

## Sheet: Title page
Simplified Plasmid Cloning with a Universal MCS Design and Bacterial In Vivo Assembly
Contents: raw data points as used for Figs. 4, 5, 6, 7, 8, S1, S3.

## Sheet: Figure 4
Figure 4
	Raw data for Figure 4a
	Linker Legnth	Total colony count				Positive colony count				Positive Ratio (%)
		Replicate 1	Replicate 2	Replicate 3	Replicate 4	Replicate 1	Replicate 2	Replicate 3	Replicate 4	Replicate 1	Replicate 2	Replicate 3	Replicate 4
	6 bp	67	62	75	51	3	5	7	2	4.48	8.06	9.33	3.92
	9 bp	238	223	295	278	190	161	235	227	79.83	72.2	79.66	81.65
	12 bp	656	919	629	763	636	881	588	734	96.95	95.87	93.48	96.2
	15 bp	1259	1374	1156	1434	1187	1287	1098	1398	94.28	93.67	94.98	97.49
	18 bp	1635	1695	1367	1401	1571	1669	1333	1318	96.09	98.47	97.51	94.08
	Raw data for Figure 4b
	Linker Legnth	Total colony count				Positive colony count				Positive Ratio (%)
		Replicate 1	Replicate 2	Replicate 3	Replicate 4	Replicate 1	Replicate 2	Replicate 3	Replicate 4	Replicate 1	Replicate 2	Replicate 3	Replicate 4
	9 bp	625	436	557	519	56	32	61	33	8.96	7.34	10.95	6.36
	12 bp	874	937	775	881	399	455	399	387	45.65	48.56	51.48	43.93
	15 bp	1311	1210	1050	1150	753	610	569	557	57.44	50.41	54.19	48.43
	18 bp	1203	1227	1412	1350	733	709	872	743	60.93	57.78	61.76	55.04
	Raw data for Figure 4c
	Linker Legnth	Total colony count				Positive colony count				Positive Ratio (%)
		Replicate 1	Replicate 2	Replicate 3	Replicate 4	Replicate 1	Replicate 2	Replicate 3	Replicate 4	Replicate 1	Replicate 2	Replicate 3	Replicate 4
	9 bp	677	639	556	728	291	288	263	354	42.98	45.07	47.3	48.63
	12 bp	727	1019	756	902	503	584	471	629	69.19	57.31	62.3	69.73
	15 bp	1569	1253	1492	1275	1233	939	1140	1042	78.59	74.94	76.41	81.73
	18 bp	1312	1502	1518	1597	1063	1130	1131	1132	81.02	75.23	74.51	70.88

## Sheet: Figure 5
Figure 5
	Raw data for Figure 5a
	Insert/Vector	Total colony count				Positive colony count				Positive Ratio (%)
		Replicate 1	Replicate 2	Replicate 3	Replicate 4	Replicate 1	Replicate 2	Replicate 3	Replicate 4	Replicate 1	Replicate 2	Replicate 3	Replicate 4
	1	1008	1079	912	921	840	918	792	789	83.33	85.08	86.84	85.67
	5	1404	1493	1544	1805	1319	1389	1453	1761	93.95	93.03	94.11	97.56
	10	1583	1677	1625	1877	1544	1596	1558	1775	97.54	95.17	95.88	94.57
	15	1455	1497	1365	1208	1399	1360	1330	1105	96.15	90.85	97.44	91.47
	Raw data for Figure 5b
	Insert/Vector	Total colony count				Positive colony count				Positive Ratio (%)
		Replicate 1	Replicate 2	Replicate 3	Replicate 4	Replicate 1	Replicate 2	Replicate 3	Replicate 4	Replicate 1	Replicate 2	Replicate 3	Replicate 4
	1	1041	1259	851	887	247	363	153	230	23.73	28.83	17.98	25.93
	5	1553	1153	1360	1363	791	564	630	715	50.93	48.92	46.32	52.46
	10	904	874	1023	989	494	431	490	523	54.65	49.31	47.9	52.88
	15	1203	1220	979	1106	583	635	497	562	48.46	52.05	50.77	50.81

## Sheet: Figure 6
Figure 6
	Raw data for Figure 6d
	Linker Legnth	Orange colony count				Yellow colony count				Total colony count
		Replicate 1	Replicate 2	Replicate 3	Replicate 4	Replicate 1	Replicate 2	Replicate 3	Replicate 4	Replicate 1	Replicate 2	Replicate 3	Replicate 4
	9	22	25	39	35	0	0	1	0	365	415	457	337
	12	319	307	330	247	2	3	2	1	1022	995	975	870
	15	610	533	484	505	2	2	5	3	1338	1260	1082	1088
	Raw data for Figure 6h
	Linker Legnth	Orange colony count				Yellow colony count				Total colony count
		Replicate 1	Replicate 2	Replicate 3	Replicate 4	Replicate 1	Replicate 2	Replicate 3	Replicate 4	Replicate 1	Replicate 2	Replicate 3	Replicate 4
	9	31	41	53	29	0	0	0	0	229	295	263	248
	12	288	374	357	353	0	0	1	1	751	807	996	853
	15	633	679	607	832	0	1	0	2	1052	1006	880	1273

## Sheet: Figure 7
Figure 7
		Raw data for Figure 7a
	Insert	Linearized Method	Total colony count				Positive colony count (by colony PCR)				Positive Ratio (%)
			Replicate 1	Replicate 2	Replicate 3	Replicate 4	Replicate 1	Replicate 2	Replicate 3	Replicate 4	Replicate 1	Replicate 2	Replicate 3	Replicate 4
	mCherry	PCR	1658	1933	1805	1753	24	22	23	22	100	91.67	95.83	91.67
	RXRα	PCR	1435	1156	1655	1357	22	18	22	21	91.67	75	91.67	87.5
	p85α	PCR	981	867	1055	1027	24	24	23	23	100	100	95.83	95.83
	mCherry	Digested	1657	1255	1410	1552	12	9	11	15	50	37.5	45.83	62.5
	RXRα	Digested	1272	1121	1392	927	8	11	11	15	33.33	45.83	45.83	62.5
	p85α	Digested	818	679	725	738	9	7	11	11	37.5	29.17	45.83	45.83
		Raw data for Figure 7b
	Insert	Linearized Method	Total colony count				Positive colony count (by colony PCR)				Positive Ratio (%)
			Replicate 1	Replicate 2	Replicate 3	Replicate 4	Replicate 1	Replicate 2	Replicate 3	Replicate 4	Replicate 1	Replicate 2	Replicate 3	Replicate 4
	mCherry	PCR	1406	1792	1572	1359	20	21	22	22	83.33	87.5	91.67	91.67
	RXRα	PCR	1322	1278	1148	1291	20	22	23	20	83.33	91.67	95.83	83.33
	p85α	PCR	1021	1113	1233	942	19	20	22	20	79.17	83.33	91.67	83.33
	mCherry	Digested	1461	1306	1507	1400	8	10	8	7	33.33	41.67	33.33	29.17
	RXRα	Digested	793	967	990	891	7	11	9	10	29.17	45.83	37.5	41.67
	p85α	Digested	836	686	736	774	11	11	9	7	45.83	45.83	37.5	29.17
		Raw data for Figure 7c
	Insert	Linearized Method	Total colony count				Positive colony count (by colony PCR)				Positive Ratio (%)
			Replicate 1	Replicate 2	Replicate 3	Replicate 4	Replicate 1	Replicate 2	Replicate 3	Replicate 4	Replicate 1	Replicate 2	Replicate 3	Replicate 4
	mCherry	PCR	1248	1203	1167	1303	22	22	20	18	91.67	91.67	83.33	75
	RXRα	PCR	1174	1099	867	922	19	20	23	21	79.17	83.33	95.83	87.5
	p85α	PCR	977	900	846	844	24	23	21	21	100	95.83	87.5	87.5
	mCherry	Digested	1012	1204	1169	1242	12	7	9	9	50	29.17	37.5	37.5
	RXRα	Digested	734	738	740	575	10	9	12	8	41.67	37.5	50	33.33
	p85α	Digested	596	784	699	528	10	8	12	8	41.67	33.33	50	33.33
		Raw data for Figure 7d
	Insert	Linearized Method	Total colony count				Positive colony count (by colony PCR)				Positive Ratio (%)
			Replicate 1	Replicate 2	Replicate 3	Replicate 4	Replicate 1	Replicate 2	Replicate 3	Replicate 4	Replicate 1	Replicate 2	Replicate 3	Replicate 4
	mCherry	PCR	1420	1299	1220	1332	22	21	21	23	91.67	87.5	87.5	95.83
	RXRα	PCR	1050	1208	1008	846	23	21	20	20	95.83	87.5	83.33	83.33
	p85α	PCR	665	944	933	704	19	23	21	22	79.17	95.83	87.5	91.67
	mCherry	Digested	1477	1146	1164	1128	10	6	6	8	41.67	25	25	33.33
	RXRα	Digested	802	552	696	911	11	10	11	13	45.83	41.67	45.83	54.17
	p85α	Digested	697	551	596	666	9	12	10	9	37.5	50	41.67	37.5
		Raw data for Figure 7e
	Insert	Linearized Method	Total colony count				Positive colony count (by colony PCR)				Positive Ratio (%)
			Replicate 1	Replicate 2	Replicate 3	Replicate 4	Replicate 1	Replicate 2	Replicate 3	Replicate 4	Replicate 1	Replicate 2	Replicate 3	Replicate 4
	mCherry	PCR	910	762	732	804	22	24	21	20	91.67	100	87.5	83.33
	RXRα	PCR	789	795	733	715	22	19	21	23	91.67	79.17	87.5	95.83
	p85α	PCR	575	689	630	669	23	23	24	22	95.83	95.83	100	91.67
	mCherry	Digested	796	768	879	781	6	8	6	9	25	33.33	25	37.5
	RXRα	Digested	507	619	473	653	10	12	9	9	41.67	50	37.5	37.5
	p85α	Digested	392	331	370	480	12	7	10	10	50	29.17	41.67	41.67

## Sheet: Figure 8
Figure 8
	Raw data for Figure 8b
	Fragment count	Total colony count				Positive colony count (by colony PCR)				Positive Ratio (%)
		Replicate 1	Replicate 2	Replicate 3	Replicate 4	Replicate 1	Replicate 2	Replicate 3	Replicate 4	Replicate 1	Replicate 2	Replicate 3	Replicate 4
	1	1297	1398	1105	1311	22	23	21	24	91.67	95.83	87.5	100
	2	335	455	302	288	23	19	21	20	95.83	79.17	87.5	83.33
	3	72	138	51	115	15	9	13	7	62.5	37.5	54.17	29.17

## Sheet: Figure S1
Figure S1
	Raw data for Figure S1
	Insert/Vector	Total colony count				Positive colony count				Positive Ratio (%)
		Replicate 1	Replicate 2	Replicate 3	Replicate 4	Replicate 1	Replicate 2	Replicate 3	Replicate 4	Replicate 1	Replicate 2	Replicate 3	Replicate 4
	1	604	758	633	702	355	457	402	394	58.77	60.29	63.51	56.13
	5	1035	907	928	843	642	657	617	549	62.03	72.44	66.49	65.12
	10	950	1035	902	1178	687	703	625	749	72.32	67.92	69.29	63.58
	15	942	937	1009	857	597	575	559	586	63.38	61.37	55.4	68.38

## Sheet: Figure S3
Figure S5
	Raw data for Figure S5b
	Linearized Method	Total colony count				Positive colony count				Positive Ratio (%)
		Replicate 1	Replicate 2	Replicate 3	Replicate 4	Replicate 1	Replicate 2	Replicate 3	Replicate 4	Replicate 1	Replicate 2	Replicate 3	Replicate 4
	PCR	1242	1377	1056	1442	1152	1207	951	1223	92.75	87.65	90.06	84.81
	EcoRV Digestion	1168	1315	1102	1367	779	865	693	822	66.7	65.78	62.89	60.13
	SalI Digestion	1057	1205	986	1237	472	575	477	528	44.65	47.72	48.38	42.68
	Raw data for Figure S5c
	Linearized Method	Total colony count				Positive colony count				Positive Ratio (%)
		Replicate 1	Replicate 2	Replicate 3	Replicate 4	Replicate 1	Replicate 2	Replicate 3	Replicate 4	Replicate 1	Replicate 2	Replicate 3	Replicate 4
	PCR	166	152	172	148	135	121	132	128	81.33	79.61	76.74	86.49
	EcoRV Digestion	142	151	117	128	81	89	63	71	57.04	58.94	53.85	55.47
	SalI Digestion	157	182	171	146	50	47	56	38	31.85	25.82	32.75	26.03
